# Supplementary material for: Three New Records of Pathogens Causing Stem Blight on Vaccinium corymbosum in China
Source: Plants (Basel). 2025 Feb 20;14(5):647. doi: 10.3390/plants14050647 (PMC11901845; doi:10.3390/plants14050647)
Supplement: Supplementary file 1 [file plants-14-00647-s001.zip]

Archive with 1 entries (1 files):
- plants-3409756-supplementary.pdf
